# Supplementary material for: TRMT112 drives a tumor growth and metastasis-promoting program in triple-negative breast cancer
Source: Cell Death Differ. 2026 Jan 8;33(6):1192–202. doi: 10.1038/s41418-025-01643-z (PMC13246786; doi:10.1038/s41418-025-01643-z)
Supplement: Supplementary file 5 — Related Manuscript File [file 41418_2025_1643_MOESM5_ESM.xlsx]

## Sheet: Tumors Diameter
Tumors Diameter
Group	Mouse #	Day 5	Day 7	Day 11	Day 13	Day 15	Day 19	Day 22	Day 25
EV	760	4.94773	5.04777	5.19615	5.84808	5.8	5.98665	7.0993	8.59477
EV	762	4.74763	4.999	5.24976	6.37966	6.48999	7.3973	7.79423	8.79488
EV	757	5.01996	5.52268	5.69649	5.72364	5.99667	6.78823	7.33621	8.48528
EV	761	4.71487	4.82908	5.72364	5.9397	6.29285	7.5776	8.19512	9.21954
EV	758	5.19904	5.39166	5.49636	6.18708	6.60757	6.68132	6.8352	8.43801
EV	759	4.49555	5.13809	5.38331	6.26099	6.7082	7.37021	7.83454	8.87243
KD	753	4.3359	4.42719	4.74868	5.19615	5.56776	6.78823	6.98212	8.37854
KD	756	4.59021	4.74763	5.42218	5.3963	5.63205	6.81762	7.24155	8.35165
KD	751	5.03786	5.17591	5.43875	5.49909	5.6	6.84105	6.99714	8.37854
KD	754	4.79166	4.77389	5.16527	5.42218	5.67803	6.3498	7.23602	7.98999
KD	755	3.99875	4.42719	4.19524	5.14393	5.42218	6.245	6.44515	8.16088
KD	752	4.81456	4.95076	4.94368	5.82409	5.86941	6.44981	7.34507	8.53815

## Sheet: Tumors Volume
Tumors Volume
Group	Mouse #	Day 5	Day 8	Day 11	Day 13	Day 15	Day 19	Day 22	Day 25
EV	760	58.752	62.426	67.5	97.47	97.556	100.352	158.76	306.561
EV	762	51.842	61.2255	71.656	111.925	113.724	196.992	227.812	328.738
EV	757	52.92	76.25	89.2375	85.176	104.284	147.456	185.679	288
EV	761	43.3485	51.304	85.176	98.784	118.8	189.486	245.134	361.25
EV	758	68.9265	74.1285	80.0565	111.012	128.797	138.384	149.504	284.8
EV	759	43.4515	58.08	60.858	109.76	135	152.096	202.554	322.752
KD	753	37.6	39.2	46.2275	67.5	77.5	147.456	158.438	273.78
KD	756	45.3005	51.842	61.74	75.712	82.472	130.144	180.918	261.562
KD	751	59.643	62.9565	75.429	81.648	87.808	152.1	166.464	273.78
KD	754	47.068	48.9985	61.364	72.03	83.824	127.008	178.024	242.592
KD	755	31.1805	39.2	35.2	64.827	61.74	117	128.774	246.42
KD	752	44.042	52.6965	57.434	89.888	91.2925	108.16	175.338	295.245
